# Supplementary material for: Mass Spectrometric ITEM-ONE and ITEM-TWO Analyses Confirm and Refine an Assembled Epitope of an Anti-Pertuzumab Affimer
Source: Biomolecules. 2023 Dec 24;14(1):24. doi: 10.3390/biom14010024 (PMC10813730; doi:10.3390/biom14010024)
Supplement: Supplementary file 1 [file biomolecules-14-00024-s001.zip]

Archive with 1 entries (1 files):
- biomolecules-2697210-supplementary.pdf
